# Supplementary material for: Accumulation and Release of Cadmium Ions in the Lichen Evernia prunastri (L.) Ach. and Wood-Derived Biochar: Implication for the Use of Biochar for Environmental Biomonitoring
Source: Toxics. 2024 Jan 13;12(1):66. doi: 10.3390/toxics12010066 (PMC10818847; doi:10.3390/toxics12010066)
Supplement: Supplementary file 1 [file toxics-12-00066-s001.zip]

Archive with 1 entries (1 files):
- toxics-2794081-supplementary.pdf
